# Supplementary material for: Mechano-chemical Interactions in Cardiac Sarcomere Contraction: A Computational Modeling Study
Source: PLoS Comput Biol. 2016 Oct 7;12(10):e1005126. doi: 10.1371/journal.pcbi.1005126 (PMC5055322; doi:10.1371/journal.pcbi.1005126)
Supplement: S1 Model Code — (ZIP) [file pcbi.1005126.s003.zip]

Archive with 6 entries (6 files):
- S1_Model_Code/D_plot.m
- S1_Model_Code/Datafind.m
- S1_Model_Code/find_ds.m
- S1_Model_Code/Main.m
- S1_Model_Code/Rice_Overlap_fun.m
- S1_Model_Code/Run_Model.m
