# Supplementary material for: Mechano-chemical Interactions in Cardiac Sarcomere Contraction: A Computational Modeling Study
Source: PLoS Comput Biol. 2016 Oct 7;12(10):e1005126. doi: 10.1371/journal.pcbi.1005126 (PMC5055322; doi:10.1371/journal.pcbi.1005126)
Supplement: S1 Model Code — (ZIP) [file pcbi.1005126.s003.zip › S1_Model_Code/Datafind.m]

function Dobesh_Data = Datafind(Ca)
% Datafind provides the array of data from Dobesh et al 2002. At each
% SL and [Ca], there is a corresponding force measurement. The force is
% normalized (in the paper of Dobesh et al.) to the highest force measured at SL = 2.05.


% Calcium data from Dobesh et al 2002
Dob_Ca = [2.27 2.58 2.825 3.105 3.38 3.79 4.25 4.92 5.6 6.58 10.02];

%Force data from Dobesh et al 2002
Dobesh_y_185 = [0.000516986706056247,0.00568685376661755,0.00930576070901040,0.0325701624815363,0.119423929098966,0.301403249630724,0.465805022156573,0.649335302806499,0.758936484490399,0.857163958641063,0.934711964549483];
Dobesh_y_195 = [0.000516986706056247,0.0237813884785821,0.0325701624815363,0.127178729689808,0.277104874446086,0.527843426883309,0.673633677991137,0.849409158050221,0.938847858197932,1.00605612998523,1.09652880354505];
Dobesh_y_205 = [0.0196454948301330,0.0444608567208273,0.102363367799114,0.269350073855244,0.458050221565731,0.688109305760709,0.846824224519941,0.993131462333826,1.08877400295421,1.12341211225997,1.18803545051699];
Dobesh_y_215 = [0.0470457902511079,0.116838995568685,0.213515509601182,0.429615952732644,0.619350073855244,0.861299852289513,0.967282127031019,1.11462333825702,1.18700147710487,1.19579025110783,1.28264401772526];
Dobesh_y_225 = [0.0806499261447564,0.311742983751846,0.385672082717873,0.609010339734121,0.822525849335303,1.05620384047267,1.13013293943870,1.25162481536189,1.25782865583456,1.29401772525849,1.37001477104874];

Dobesh_Data.Tension=[Dobesh_y_185;Dobesh_y_195;Dobesh_y_205;Dobesh_y_215;Dobesh_y_225];

% Errors
p_185_top = [NaN NaN NaN 0.0476 0.1355 0.3335 0.4973 0.6679 0.7946 0.8851 0.9668];
p_185_bottom = [NaN NaN NaN 0.0103 0.0905 0.2595 0.4431 0.6162 0.7212 0.8168 0.8851];

p_195_top = [NaN NaN NaN 0.1525 0.3138 0.5661 0.7109 0.8773 0.9756 1.0469 1.1436];
p_195_bottom = [NaN NaN NaN 0.1008 0.2430 0.4886 0.6359 0.8179 0.8996 0.9678 1.0572];

p_205_top = [NaN NaN 0.1215 0.3128 0.4999 0.7212 0.8851 1.0262 1.1193 1.1643 1.2278];
p_205_bottom = [NaN NaN 0.0786 0.2249 0.4120 0.6540 0.8049 0.9590 1.0495 1.0883 1.1487];

p_215_top = [NaN 0.1406 0.2388 0.4767 0.6669 0.9047 1.0040 1.1539 1.2253 1.2340 1.3245];
p_215_bottom = [NaN 0.0879 0.1861 0.3800 0.5713 0.8230 0.9290 1.0764 1.1477 1.1632 1.2356];

p_225_top = [0.1096 0.3645 0.4327 0.6669 0.8944 1.1270 1.2072 1.3245 1.2987 1.3504 1.4021];
p_225_bottom = [NaN 0.2699 0.3464 0.5609 0.7574 0.9885 1.0572 1.1823 1.2211 1.2496 1.3235];

Dobesh_Data.Error = [p_185_top; p_185_bottom;p_195_top; p_195_bottom;p_205_top; p_205_bottom;p_215_top; p_215_bottom;p_225_top; p_225_bottom];


Dobesh_Data.Ca_Dobesh = [2.27 2.58 2.825 3.105 3.38 3.79 4.25 4.92 5.6 6.58 10.02];
Dobesh_Data.SL_Dobesh = [1.85,1.95,2.05,2.15,2.25];
Dobesh_Data.max_x = Rice_Overlap_fun(Dobesh_Data.SL_Dobesh);


%F_max values, EC_50, and n fitted to the data from the paper of Dobesh et
%al. 2002. All values in the arrays are related to SL = [1.85, 1.95, 2.05,
%2.15, 2.25]


% Ca = [0.01:0.01:0.1, 0.11:0.01:4, 4.25:0.25:10, 10:5:100]; 

S_max = [0.90 1.04 1.14 1.22 1.32]; 
Ca_50 = [4.28 3.9 3.6 3.4 3.16];  
n_H = [7.3 7.5 7.5 7.2 6.9];


for j = 1:length(S_max)
    
S_H = S_max(j)*((Ca.^n_H(j))./((Ca_50(j)^n_H(j))+(Ca.^n_H(j))));

S_H_array(j, :) = S_H;

end

Dobesh_Data.Hill_curve_dat = S_H_array;


% Ca = [2.27 2.58 2.825 3.105 3.38 3.79 4.25 4.92 5.6 6.58 10.02];
for j = 1:length(S_max)
    
S_H = S_max(j)*((Dob_Ca.^n_H(j))./((Ca_50(j)^n_H(j))+(Dob_Ca.^n_H(j))));
% P_set = [C_s(j) C_f(j) K_Ca(j) n];
S_Hr_array(j, :) = S_H;
end

residual_H = S_Hr_array - Dobesh_Data.Tension; 
median_array = median(residual_H);
Dobesh_Data.Hill_resid = residual_H;
Dobesh_Data.Hill_resid_median = median_array;


end
