# Supplementary material for: Mechano-chemical Interactions in Cardiac Sarcomere Contraction: A Computational Modeling Study
Source: PLoS Comput Biol. 2016 Oct 7;12(10):e1005126. doi: 10.1371/journal.pcbi.1005126 (PMC5055322; doi:10.1371/journal.pcbi.1005126)
Supplement: S1 Model Code — (ZIP) [file pcbi.1005126.s003.zip › S1_Model_Code/Main.m]

% Dupuis et al. 2016
% This is the source code as submitted to PLoS Computational Biology
% The inputs are calcium concentration and sarcomere length, and the model
% outputs the thin filament tension.

Run_Model
